# Supplementary material for: PI3Kβ inhibition enhances ALK‐inhibitor sensitivity in ALK ‐rearranged lung cancer
Source: Mol Oncol. 2023 Jan 25;17(5):747–64. doi: 10.1002/1878-0261.13342 (PMC10158778; doi:10.1002/1878-0261.13342)
Supplement: Supplementary file 2 — Table S2. List of somatic mutations identified in tumor tissue and tumor‐derived cells. [file MOL2-17-747-s001.xlsx]

## Sheet: Sheet1
	Table S2 List of somatic mutations identified in tumor tissue and tumor-derived cells
	Chromosome#	Start	End	Reference	Alteration	Gene	Amino acid change	PLT26;TR3_Cells	PLT26;TR3_Tissue	PLT26;TR5_Cells	PLT26;TR5_Tissue
	12	65056121	65056121	A	C	WIF1	C278G	NP	NP	NP	0,051
	7	27165276	27165276	G	A	HOXA9	T61M	NP	NP	NP	0,049
	8	38329586	38329586	G	A	NSD3	A458V	NP	NP	'(0.495)	0,042
	17	7675088	7675088	C	T	TP53	R43H	0,992	0,069	0,983	0,289
	16	88879391	88879391	C	T	CBFA2T3	R514H	0,737	0,105	0,663	0,284
	3	100748355	100748355	C	T	TFG	P343S	0,669	0,108	0,648	0,156
	21	41498187	41498187	G	A	TMPRSS2	H20Y	0,542	0,069	0,509	0,175
	19	52213049	52213049	G	T	PPP2R1A	R249L	0,5	0,04	0,581	0,123
	19	11021837	11021837	C	T	SMARCA4	T910M	0,458	0,08	0,494	0,157
	14	95662666	95662668	TAT	-	TCL6	NA (ncRNA_splicing)	0,041	'(0.017)	'(0.017)	0,041
	2	211750666	211750666	C	A	ERBB4	G199X	'(0.014)	NP	NP	0,092
	NP: Not Present
